# Supplementary material for: CANT1 Is Involved in Collagen Fibrogenesis in Tendons by Regulating the Synthesis of Dermatan/Chondroitin Sulfate Attached to the Decorin Core Protein
Source: Int J Mol Sci. 2025 Mar 10;26(6):2463. doi: 10.3390/ijms26062463 (PMC11941851; doi:10.3390/ijms26062463)
Supplement: Supplementary file 1 [file ijms-26-02463-s001.zip]

Archive with 1 entries (1 files):
- Supporting Informatin (revise).pdf
